# Supplementary material for: Angiogenic Function of Human Placental Endothelial Cells in Severe Fetal Growth Restriction Is Not Rescued by Individual Extracellular Matrix Proteins
Source: Cells. 2023 Sep 23;12(19):2339. doi: 10.3390/cells12192339 (PMC10572031; doi:10.3390/cells12192339)
Supplement: Supplementary file 1 [file cells-12-02339-s001.zip]

Archive with 11 entries (10 files):
- Supplementary Files/
- Supplementary Files/Supplemental Figure 1.pptx
- __MACOSX/Supplementary Files/._Supplemental Figure 1.pptx
- Supplementary Files/Supplemental Figure 3.pptx
- __MACOSX/Supplementary Files/._Supplemental Figure 3.pptx
- Supplementary Files/Supplemental Figure 2.pptx
- __MACOSX/Supplementary Files/._Supplemental Figure 2.pptx
- Supplementary Files/Supplemental Figure 5.pptx
- __MACOSX/Supplementary Files/._Supplemental Figure 5.pptx
- Supplementary Files/Supplemental Figure 4.pptx
- __MACOSX/Supplementary Files/._Supplemental Figure 4.pptx
